# Supplementary material for: Cardiac Biomarkers Predict Major Adverse Cardiac Events (MACE) in Incident Haemodialysis Patients: Results from a Global Federated Database
Source: Biomedicines. 2025 Feb 5;13(2):367. doi: 10.3390/biomedicines13020367 (PMC11853129; doi:10.3390/biomedicines13020367)
Supplement: Supplementary file 1 [file biomedicines-13-00367-s001.zip]

Archive with 1 entries (1 files):
- biomedicines-3415609-supplementary.pdf
